# Supplementary material for: netANOVA: novel graph clustering technique with significance assessment via hierarchical ANOVA
Source: Brief Bioinform. 2023 Feb 4;24(2):bbad029. doi: 10.1093/bib/bbad029 (PMC10025436; doi:10.1093/bib/bbad029)
Supplement: supplementary_bbad029 [file supplementary_bbad029.zip]

Archive with 1 entries (1 files):
- supplementary_bbad029.tex
